# Supplementary material for: An improved digital polymerase chain reaction protocol to capture low‐copy KRAS mutations in plasma cell‐free DNA by resolving ‘subsampling’ issues
Source: Mol Oncol. 2017 Aug 8;11(10):1448–58. doi: 10.1002/1878-0261.12110 (PMC5623814; doi:10.1002/1878-0261.12110)
Supplement: Supplementary file 2 — Table S1. Sequence of primers and probes. [file MOL2-11-1448-s002.xlsx]

## Sheet: Supple Table 1
Supplementary Table 1: Sequence of primers and probes
Primers	Forward	5'-GTGTGACATGTTCTAATATAGTCACA-3'
	Reverse	5'-TATCGTCAAGGCACTCTTGC-3'
		Product size; 122 bp
Probes	wild-type KRAS (HEX)	5'-HEX-A+G+C+TGG+TGGC-IowaBlack FQ -3'
	mutant KRAS pool#1 (FAM)
	KRAS G12C	5'-6FAM-AG+C+T+TG+TGGC-IowaBlack FQ -3'
	KRAS G12D	5'-6FAM-A+G+C+TG+A+TGGC-IowaBlack FQ -3'
	KRAS G12V	5'-6FAM-AG+C+TG+T+TGGC-IowaBlack FQ -3'
	KRAS G13D	5'-6FAM-A+G+C+TGG+TG+AC-IowaBlack FQ -3'
	mutant KRAS pool#2 (FAM)
	KRAS G12A	5'-6FAM-AGC+TG+C+TGGC-IowaBlack FQ -3'
	KRAS G12R	5'-6FAM-A+GC+T+CG+TGGC-IowaBlack FQ -3'
	KRAS G12S	5'-6FAM-A+G+C+T+AG+TGGC-IowaBlack FQ -3'
	KRAS G13C	5'-6FAM-A+G+CTGG+T+T+GC-IowaBlack FQ -3'
		Note; "+N" represents LNA base.
