# Supplementary material for: An improved digital polymerase chain reaction protocol to capture low‐copy KRAS mutations in plasma cell‐free DNA by resolving ‘subsampling’ issues
Source: Mol Oncol. 2017 Aug 8;11(10):1448–58. doi: 10.1002/1878-0261.12110 (PMC5623814; doi:10.1002/1878-0261.12110)
Supplement: Supplementary file 3 — Table S2. Preparation of ddPCR reaction mix. [file MOL2-11-1448-s003.xlsx]

## Sheet: Supple Table 2
Supplementary Table 2: Preparation of ddPCR reaction mix
Mutation Detection Assay by ddPCR
Component	Final Concentration
ddPCR Supermix for Probes (no dUTP)	1x
Template DNA*	-
additional dNTP mixture	0.91 mM
Primers (Forward and Reverse primer)	each 0.45 mM
Probes
[Reaction for mutant KRAS pool#1]
KRAS WT	0.45 mM
KRAS G12C	0.77 mM
KRAS G12D	0.45 mM
KRAS G12V	0.45 mM
KRAS G13D	0.05 mM
[Reaction for mutant KRAS pool#2]
KRAS WT	0.45 mM
KRAS G12A	0.68 mM
KRAS G12R	0.07 mM
KRAS G12S	0.68 mM
KRAS G13C	0.68 mM
	Total 22 mL Reaction Volume
* 4-9.3 uL purified cfDNA was utilized.
