# Supplementary material for: An improved digital polymerase chain reaction protocol to capture low‐copy KRAS mutations in plasma cell‐free DNA by resolving ‘subsampling’ issues
Source: Mol Oncol. 2017 Aug 8;11(10):1448–58. doi: 10.1002/1878-0261.12110 (PMC5623814; doi:10.1002/1878-0261.12110)
Supplement: Supplementary file 4 — Table S3. PCR protocol. [file MOL2-11-1448-s004.xlsx]

## Sheet: Supple Table 3
Supplementary Table 3: PCR protocol
Cycling conditions for Mutation Detection Assay by ddPCR
Step	No. of cycles	Temperature (oC)	Time (min)
1	1	95	10
2	40	94	0.5
		58	1
3	1	98	10
Cycling conditions for Pre-amplification by ddPCR
Step	No. of cycles	Temperature (oC)	Time (min)
1	1	95	10
2	4-10	94	0.5
		60	1.5
3	1	98	10
