# Supplementary material for: An improved digital polymerase chain reaction protocol to capture low‐copy KRAS mutations in plasma cell‐free DNA by resolving ‘subsampling’ issues
Source: Mol Oncol. 2017 Aug 8;11(10):1448–58. doi: 10.1002/1878-0261.12110 (PMC5623814; doi:10.1002/1878-0261.12110)
Supplement: Supplementary file 5 — Table S4. Preparation of pre‐amplification reaction. [file MOL2-11-1448-s005.xlsx]

## Sheet: Supple Table 4
Supplementary Table 4: Preparation of pre-amplification reaction
Pre-amplification by ddPCR
Component	Final Concentration
ddPCR Supermix for Probes (no dUTP)	1x
Template DNA*	-
additional dNTP mixture	1.36 mM
Primers (Forward and Reverse primer)	each 0.45 mM
	Total 22 mL Reaction Volume
* 5 uL purified cfDNA was utilized.
Yield of DNA utilized for cancer patients; 1.96 ±0.62 ng (mean ± SD)
