# Supplementary material for: An improved digital polymerase chain reaction protocol to capture low‐copy KRAS mutations in plasma cell‐free DNA by resolving ‘subsampling’ issues
Source: Mol Oncol. 2017 Aug 8;11(10):1448–58. doi: 10.1002/1878-0261.12110 (PMC5623814; doi:10.1002/1878-0261.12110)
Supplement: Supplementary file 6 — Table S5. Descriptive statistics of the ratio of mutant KRAS versus wild‐type KRAS fragments in plasma cfDNA. [file MOL2-11-1448-s006.xlsx]

## Sheet: Supple_TableXX
	Supplementary Table 5: Descriptive statistics of the ratio of mutant KRAS versus wild-type KRAS fragments in plasma cfDNA
		n	mean	SD	skewness	kurtosis
	Pool #1	50	0.0525	0.0217	-0.2839	-0.3879
	Pool #2	50	0.0317	0.0187	0.6911	0.6119
