# Supplementary material for: An improved digital polymerase chain reaction protocol to capture low‐copy KRAS mutations in plasma cell‐free DNA by resolving ‘subsampling’ issues
Source: Mol Oncol. 2017 Aug 8;11(10):1448–58. doi: 10.1002/1878-0261.12110 (PMC5623814; doi:10.1002/1878-0261.12110)
Supplement: Supplementary file 7 — Table S6. Sensitivity and specificity of the two ddCPR protocols. [file MOL2-11-1448-s007.xlsx]

## Sheet: Sheet1
	Supplementary Table 6: Sensitivity and specificity of the two ddCPR protocols
	Standard protocol	ddPCR-negative	ddPCR-positive
	KRAS wild-type tumors & healthy volunteers (n = 55)	44	11		sensitivity (%)	28.6 (95% CI; 8.4-58.1)
	KRAS mutant tumors (n= 14)	10	4		specificity (%)	80.0 (95% CI; 67.0-89.6)
	Modified protocol (pre-amplification	ddPCR-negative	ddPCR-positive
	KRAS wild-type tumors & healthy volunteers (n = 55)	54	1		sensitivity (%)	57.1 (95% CI; 28.9-82.3)
	KRAS mutant tumors (n= 14)	6	8		specificity (%)	98.2 (95% CI; 90.3-100)
